# Supplementary material for: Analyses of Antioxidative Response in Tomato (Solanum lycopersicum L.) Grown with Biochar and PGPMs
Source: Antioxidants (Basel). 2025 Dec 10;14(12):1482. doi: 10.3390/antiox14121482 (PMC12729948; doi:10.3390/antiox14121482)
Supplement: Supplementary file 1 [file antioxidants-14-01482-s001.zip]

Archive with 1 entries (1 files):
- antioxidants-4016191-supplementary.pdf
